# Supplementary material for: Evaluation of Phage Display Biopanning Strategies for the Selection of Anti-Cell Surface Receptor Antibodies
Source: Int J Mol Sci. 2022 Jul 30;23(15):8470. doi: 10.3390/ijms23158470 (PMC9369378; doi:10.3390/ijms23158470)
Supplement: Supplementary file 1 [file ijms-23-08470-s001.zip]

Archive with 32 entries (31 files):
- Supplementary File S1--Figures S1-S14 Tables S1-S7.pdf
- Supplementary File S2-Calculations of relative abundances of all detected glycans/
- Supplementary File S2-Calculations of relative abundances of all detected glycans/A10.xlsx
- Supplementary File S2-Calculations of relative abundances of all detected glycans/A2.xlsx
- Supplementary File S2-Calculations of relative abundances of all detected glycans/cA5.xlsx
- Supplementary File S2-Calculations of relative abundances of all detected glycans/cB10.xlsx
- Supplementary File S2-Calculations of relative abundances of all detected glycans/cC4.xlsx
- Supplementary File S2-Calculations of relative abundances of all detected glycans/cE5.xlsx
- Supplementary File S2-Calculations of relative abundances of all detected glycans/cG8.xlsx
- Supplementary File S2-Calculations of relative abundances of all detected glycans/F10.xlsx
- Supplementary File S2-Calculations of relative abundances of all detected glycans/G11.xlsx
- Supplementary File S2-Calculations of relative abundances of all detected glycans/G3.xlsx
- Supplementary File S2-Calculations of relative abundances of all detected glycans/H8.xlsx
- Supplementary File S2-Calculations of relative abundances of all detected glycans/sB10.xlsx
- Supplementary File S2-Calculations of relative abundances of all detected glycans/sB2.xlsx
- Supplementary File S2-Calculations of relative abundances of all detected glycans/sB5.xlsx
- Supplementary File S2-Calculations of relative abundances of all detected glycans/sC1.xlsx
- Supplementary File S2-Calculations of relative abundances of all detected glycans/sC10.xlsx
- Supplementary File S2-Calculations of relative abundances of all detected glycans/sC12.xlsx
- Supplementary File S2-Calculations of relative abundances of all detected glycans/sC3.xlsx
- Supplementary File S2-Calculations of relative abundances of all detected glycans/sC5.xlsx
- Supplementary File S2-Calculations of relative abundances of all detected glycans/sC9.xlsx
- Supplementary File S2-Calculations of relative abundances of all detected glycans/sD5.xlsx
- Supplementary File S2-Calculations of relative abundances of all detected glycans/sE2.xlsx
- Supplementary File S2-Calculations of relative abundances of all detected glycans/sE7.xlsx
- Supplementary File S2-Calculations of relative abundances of all detected glycans/sF2.xlsx
- Supplementary File S2-Calculations of relative abundances of all detected glycans/sF4.xlsx
- Supplementary File S2-Calculations of relative abundances of all detected glycans/sF5.xlsx
- Supplementary File S2-Calculations of relative abundances of all detected glycans/sG10.xlsx
- Supplementary File S2-Calculations of relative abundances of all detected glycans/sG12.xlsx
- Supplementary File S2-Calculations of relative abundances of all detected glycans/sG8.xlsx
- Supplementary File S2-Calculations of relative abundances of all detected glycans/sH12.xlsx
