# Supplementary material for: Evaluation of Phage Display Biopanning Strategies for the Selection of Anti-Cell Surface Receptor Antibodies
Source: Int J Mol Sci. 2022 Jul 30;23(15):8470. doi: 10.3390/ijms23158470 (PMC9369378; doi:10.3390/ijms23158470)
Supplement: Supplementary file 1 [file ijms-23-08470-s001.zip › Supplementary File S2-Calculations of relative abundances of all detected glycans/A10.xlsx]

## Sheet: Peptides
id

## Sheet: (hidden) pivot_data
id
